# Supplementary material for: Pyridinium-2-carboxyl­ate–benzene-1,2-diol (1/1)
Source: Acta Crystallogr Sect E Struct Rep Online. 2009 Oct 23;65(Pt 11):o2834. doi: 10.1107/S1600536809043207 (PMC2971006; doi:10.1107/S1600536809043207)
Supplement: Supplementary file 2 [file e-65-o2834-Isup2.hkl]

# 
# h,k,l, Fc-squared, Fo-squared, sigma(Fo-squared) and status flag 
# 
data_I
_shelx_title ' ctsu33                 R = 0.09' 
_shelx_refln_list_code          4 
_shelx_F_calc_maximum      136.61 
_exptl_crystal_F_000       488.00 
_reflns_d_resolution_high  0.8169 
 
loop_ 
 _symmetry_equiv_pos_as_xyz 
 'x, y, z' 
 '-x+1/2, -y, z+1/2' 
 'x+1/2, -y+1/2, -z' 
 '-x, y+1/2, -z+1/2' 
 
_cell_length_a     6.9710 
_cell_length_b     6.9855 
_cell_length_c    21.8060 
_cell_angle_alpha  90.000 
_cell_angle_beta   90.000 
_cell_angle_gamma  90.000 
 
_shelx_F_squared_multiplier     1.000 
 
loop_ 
 _refln_index_h 
 _refln_index_k 
 _refln_index_l 
 _refln_F_squared_calc 
 _refln_F_squared_meas 
 _refln_F_squared_sigma 
 _refln_observed_status 
   2   0   0        1.63        2.50      5.87 o 
   4   0   0     1432.86     1668.88     13.73 o 
   6   0   0      560.04      608.96      9.60 o 
   8   0   0      138.42      143.52      6.08 o 
   1   1   0     1862.02     1641.84     65.22 o 
   2   1   0       11.04        5.27      3.88 o 
   3   1   0       62.00      816.97    286.97 o 
   4   1   0      606.72      743.60     18.33 o 
   5   1   0       45.67       52.73      3.07 o 
   6   1   0        0.46       11.35      3.49 o 
   7   1   0       87.99       79.88      3.81 o 
   8   1   0       33.75       31.65      4.11 o 
   0   2   0      178.73      165.90      7.32 o 
   1   2   0     1777.01     1454.28     19.71 o 
   2   2   0      834.29      746.94     29.49 o 
   3   2   0      327.24      332.53     11.51 o 
   4   2   0      314.17      374.41     11.67 o 
   5   2   0     1279.66     1342.11     27.77 o 
   6   2   0      316.88      345.50     10.32 o 
   7   2   0       17.27       14.20      3.85 o 
   8   2   0        0.02        6.80      4.04 o 
   1   3   0      210.64      190.84      4.12 o 
   2   3   0     1325.98     1184.39     15.52 o 
   3   3   0       26.89       33.45      3.39 o 
   4   3   0        6.74       25.47      3.42 o 
   5   3   0      265.03      328.96     20.57 o 
   6   3   0        5.76       35.90      3.84 o 
   7   3   0       49.49       75.82      3.78 o 
   0   4   0        0.07        1.63      4.44 o 
   1   4   0       45.07      191.69     15.77 o 
   3   4   0       82.95       94.27      3.40 o 
   4   4   0       87.32       83.99      5.41 o 
   5   4   0      394.84      343.09     13.62 o 
   6   4   0        0.01      192.53     33.08 o 
   7   4   0      144.66      131.68      5.23 o 
   1   5   0      174.77      198.87      3.43 o 
   2   5   0       17.98       53.69      2.84 o 
   3   5   0       10.89       27.18      3.26 o 
   4   5   0        7.67       19.98      4.97 o 
   5   5   0      108.47      102.70      3.47 o 
   6   5   0      107.22      108.10      3.65 o 
   0   6   0      537.69      555.60      8.75 o 
   1   6   0       71.71       69.63      2.97 o 
   2   6   0       10.18       82.69      3.00 o 
   3   6   0       16.43       78.51      5.75 o 
   4   6   0       83.81       86.82      3.17 o 
   5   6   0        4.84        6.81      3.10 o 
   6   6   0        5.73        6.37      4.99 o 
   1   7   0       23.75       36.65      2.95 o 
   2   7   0       46.57       67.70      3.21 o 
   3   7   0       24.77       28.35      3.02 o 
   4   7   0       32.32       32.90      4.43 o 
   0   8   0        1.28       27.40      4.23 o 
   1   8   0        6.89       14.00      3.01 o 
   2   8   0       87.58       90.15      3.59 o 
   1   0   1      436.23      448.18      8.16 o 
   2   0   1      391.39      394.07      6.33 o 
   3   0   1        6.62        6.06      3.35 o 
   4   0   1        0.02       27.16      4.39 o 
   5   0   1      125.60      133.01      3.82 o 
   6   0   1        0.01        7.08      3.20 o 
   7   0   1        3.89        4.89      3.78 o 
   8   0   1       51.36       52.57      4.14 o 
   0   1   1     1055.41      903.06      8.50 o 
   1   1   1      323.85      300.69      5.04 o 
   2   1   1      192.22      189.82      3.37 o 
   3   1   1     1341.46     1603.17     37.29 o 
   4   1   1      452.20      554.33      5.24 o 
   5   1   1       68.16       67.70      2.38 o 
   6   1   1      154.30      156.04      3.26 o 
   7   1   1       10.19       16.94      2.61 o 
   8   1   1        0.58        5.66      2.90 o 
   0   2   1      279.51      439.13     71.17 o 
   1   2   1     2233.04     1878.47     24.80 o 
   2   2   1       13.24      142.98     25.74 o 
   3   2   1       47.73       54.27      2.42 o 
   4   2   1      641.76      660.46     11.33 o 
   5   2   1       55.91      131.61     11.92 o 
   6   2   1      707.97      741.72     16.73 o 
   7   2   1       25.17       29.13      2.55 o 
   8   2   1       45.09       39.07      2.94 o 
   0   3   1      155.69      132.75     11.54 o 
   1   3   1       53.43       70.58      2.54 o 
   2   3   1      154.46      243.99     12.92 o 
   3   3   1       83.79      120.11      4.45 o 
   4   3   1      143.64      175.43      5.55 o 
   5   3   1      414.08      440.11      8.63 o 
   6   3   1      150.20      154.20      5.18 o 
   7   3   1      119.74      139.31      4.05 o 
   0   4   1       18.15      122.76     15.54 o 
   1   4   1      635.31      612.39      9.09 o 
   2   4   1     1117.96      967.05     12.23 o 
   3   4   1      129.80      166.56      4.46 o 
   4   4   1        7.86       19.09      2.18 o 
   5   4   1       32.23       69.29      6.96 o 
   6   4   1      618.84      628.83     15.08 o 
   7   4   1       37.26       44.94      4.83 o 
   0   5   1       54.83       87.37      9.19 o 
   1   5   1      102.02      135.67      3.70 o 
   2   5   1      115.31      133.78      2.42 o 
   3   5   1       49.83       51.18      2.12 o 
   4   5   1       36.33       35.17      2.12 o 
   5   5   1       10.31       38.67      4.64 o 
   6   5   1       27.82       48.59      3.84 o 
   0   6   1        1.66      149.37     23.70 o 
   1   6   1       32.78       62.67      3.80 o 
   2   6   1      259.56      251.77      3.07 o 
   3   6   1      209.30      214.34      5.93 o 
   4   6   1       53.41       71.01      2.18 o 
   5   6   1       32.32       26.62      2.96 o 
   0   7   1       50.54       47.50      2.98 o 
   1   7   1       51.76       58.99      2.36 o 
   2   7   1       37.41       45.52      2.15 o 
   3   7   1        4.60       12.38      2.11 o 
   4   7   1       33.16       36.50      2.20 o 
   0   8   1       67.14       82.60      6.47 o 
   1   8   1       10.77       16.45      2.13 o 
   2   8   1       30.06       38.19      2.21 o 
   1   0   2     3664.54     3910.58    208.98 o 
   2   0   2      278.61      295.96      6.95 o 
   3   0   2      653.89      710.27      6.75 o 
   4   0   2     2069.00     2547.15     35.23 o 
   5   0   2        4.00        8.06      3.24 o 
   6   0   2      137.88      158.65      3.53 o 
   7   0   2      133.77      131.27      4.24 o 
   8   0   2       26.67       15.26      5.89 o 
   0   1   2      538.54      392.17     10.83 o 
   1   1   2     2382.43     2215.11     40.64 o 
   2   1   2      852.12      823.43     12.30 o 
   3   1   2       90.14     2799.21    793.91 o 
   4   1   2      671.87      736.20     10.12 o 
   5   1   2      279.60      282.54      5.98 o 
   6   1   2      203.03      223.39      2.84 o 
   7   1   2       45.35       44.65      2.53 o 
   8   1   2        4.66        4.06      2.45 o 
   0   2   2    15631.00    16721.74    179.38 o 
   1   2   2      845.56      854.49     13.00 o 
   2   2   2     2276.07     2223.11     41.63 o 
   3   2   2       48.43       50.73      2.44 o 
   4   2   2      804.29      871.77     11.07 o 
   5   2   2      107.05      104.55      2.24 o 
   6   2   2      342.72      367.88      6.50 o 
   7   2   2       45.71       56.68      2.83 o 
   8   2   2       31.46       28.67      3.08 o 
   0   3   2      480.85      493.64     11.92 o 
   1   3   2      115.80      115.09      3.93 o 
   2   3   2       20.55       51.58      3.34 o 
   3   3   2      344.00      351.55      7.70 o 
   4   3   2      394.71      416.11      5.54 o 
   5   3   2      178.16      187.52      6.17 o 
   6   3   2      135.58      159.88      4.58 o 
   7   3   2        7.59       24.17      2.62 o 
   0   4   2      724.97      680.82     14.93 o 
   1   4   2      153.65      308.41     17.89 o 
   2   4   2       32.07      198.71     10.17 o 
   3   4   2      200.12      213.13      5.11 o 
   4   4   2       18.28       22.00      2.36 o 
   5   4   2       75.04      108.04      7.78 o 
   6   4   2      126.08      183.80     10.91 o 
   7   4   2       16.23       37.81      5.33 o 
   0   5   2      241.60      234.14      3.41 o 
   1   5   2       95.11       97.04      3.03 o 
   2   5   2       51.25       69.56      2.27 o 
   3   5   2       33.13       32.56      2.08 o 
   4   5   2       39.74       38.48      2.40 o 
   5   5   2       65.62      103.75      7.93 o 
   6   5   2       22.92       25.37      2.49 o 
   0   6   2      147.89      184.84     11.51 o 
   1   6   2      192.86      186.62      2.18 o 
   2   6   2       46.14       97.28      6.67 o 
   3   6   2        8.51       52.73      6.99 o 
   4   6   2       83.92       76.99      2.28 o 
   5   6   2       41.76       33.53      2.37 o 
   0   7   2        0.43       33.92      5.55 o 
   1   7   2       15.71       27.81      2.09 o 
   2   7   2        7.54       18.02      1.99 o 
   3   7   2       39.70       43.86      2.15 o 
   4   7   2       82.31       68.39      2.32 o 
   0   8   2       18.29       43.90      3.32 o 
   1   8   2       17.82       16.17      2.15 o 
   2   8   2        4.87       15.23      2.18 o 
   1   0   3      984.41      939.05     34.65 o 
   2   0   3      273.57      245.27     11.11 o 
   3   0   3     1585.71     1842.46     17.66 o 
   4   0   3      902.30     1062.89     10.34 o 
   5   0   3      334.81      346.70      4.93 o 
   6   0   3      957.02     1012.63     23.20 o 
   7   0   3       27.45       21.38      4.18 o 
   8   0   3       39.88       34.63      4.34 o 
   0   1   3     4382.55     3943.82    108.08 o 
   1   1   3     3373.36     3171.61     72.03 o 
   2   1   3     1165.62     1193.55     18.97 o 
   3   1   3      180.27      385.61     66.98 o 
   4   1   3      114.03      120.77      2.57 o 
   5   1   3       66.29       76.92      2.37 o 
   6   1   3      543.47      566.73     14.30 o 
   7   1   3      113.45      122.69      3.51 o 
   8   1   3        4.09        6.31      2.93 o 
   0   2   3    18662.51    20799.00     57.76 o 
   1   2   3     3764.55     3520.33     89.07 o 
   2   2   3     1209.19     1190.06     32.87 o 
   3   2   3      183.08      194.99      4.78 o 
   4   2   3      131.45      166.48      7.14 o 
   5   2   3       61.03       59.94      3.11 o 
   6   2   3      136.35      155.29      3.11 o 
   7   2   3      186.97      171.81      4.27 o 
   8   2   3      100.41       85.61      3.24 o 
   0   3   3      422.39      383.74      5.52 o 
   1   3   3      405.51      426.94      7.43 o 
   2   3   3      233.05      213.03      2.60 o 
   3   3   3       71.97      100.47      5.34 o 
   4   3   3       32.80       69.53      5.46 o 
   5   3   3      121.13      154.13     15.48 o 
   6   3   3      226.73      219.66      5.11 o 
   7   3   3       86.85       76.23      2.79 o 
   0   4   3      153.66      328.44     23.08 o 
   1   4   3     1007.35      921.37     12.91 o 
   2   4   3      253.03      275.78      6.45 o 
   3   4   3      162.41      196.21      5.01 o 
   4   4   3       12.35      124.25     18.04 o 
   5   4   3      415.34      384.25      9.19 o 
   6   4   3      150.53      171.33      4.76 o 
   7   4   3       81.71       84.43      2.78 o 
   0   5   3       79.32      102.71      8.61 o 
   1   5   3        4.11       24.32      2.16 o 
   2   5   3       79.32       88.54      2.23 o 
   3   5   3        5.27       15.18      2.24 o 
   4   5   3       31.48       81.23      8.06 o 
   5   5   3      208.18      205.59      4.09 o 
   6   5   3        1.26        1.24      2.31 o 
   0   6   3       28.02       76.45      4.03 o 
   1   6   3       54.91       94.42      3.13 o 
   2   6   3       35.98       61.32      6.16 o 
   3   6   3        0.06       35.02      7.50 o 
   4   6   3       24.77       38.31      2.29 o 
   5   6   3       12.33       28.31      2.93 o 
   0   7   3      140.96      134.48      3.16 o 
   1   7   3       42.95       48.58      2.13 o 
   2   7   3       33.27       35.63      2.03 o 
   3   7   3      101.24       85.91      2.15 o 
   4   7   3       46.42       46.26      2.20 o 
   0   8   3        3.01       45.93     13.95 o 
   1   8   3        5.17        7.93      2.14 o 
   2   8   3       58.03       61.64      2.19 o 
   0   0   4        0.84        3.24      7.79 o 
   1   0   4       57.58       42.11      5.45 o 
   2   0   4      319.79      254.94      8.13 o 
   3   0   4        4.78       15.18      3.67 o 
   4   0   4      173.20      203.98      3.80 o 
   5   0   4        1.28       -1.10      3.82 o 
   6   0   4      247.70      265.42      5.53 o 
   7   0   4      214.32      209.66      8.15 o 
   8   0   4        4.73        3.03      3.54 o 
   0   1   4       74.06       69.35      5.04 o 
   1   1   4     1613.22     1448.31     34.68 o 
   2   1   4       62.77       66.24      3.37 o 
   3   1   4       16.04       20.50      3.49 o 
   4   1   4      284.03      293.51      5.66 o 
   5   1   4      157.33      140.02      6.24 o 
   6   1   4      149.98      163.22      5.92 o 
   7   1   4       75.92       74.72      3.54 o 
   8   1   4        0.72        3.51      2.78 o 
   0   2   4    10253.28    10505.43    387.57 o 
   1   2   4      408.34      505.11     34.42 o 
   2   2   4     1991.53     1866.61     27.21 o 
   3   2   4        0.14       32.79     11.09 o 
   4   2   4      156.90      164.90      2.88 o 
   5   2   4      325.27      293.99      5.25 o 
   6   2   4       29.31       43.72      2.56 o 
   7   2   4       48.81       55.39      2.92 o 
   8   2   4       12.98       17.33      2.98 o 
   0   3   4      467.37      473.96      8.17 o 
   1   3   4      329.32      322.48      8.50 o 
   2   3   4      117.72      133.45      7.15 o 
   3   3   4      473.51      495.83     12.32 o 
   4   3   4       60.82       62.04      2.48 o 
   5   3   4      278.26      298.52      4.92 o 
   6   3   4       18.55       43.21      4.50 o 
   7   3   4        3.69       12.34      2.68 o 
   0   4   4     1308.25     1195.06     42.35 o 
   1   4   4      208.00      425.60     37.89 o 
   2   4   4      425.87      403.90      5.18 o 
   3   4   4       31.15       41.04      4.43 o 
   4   4   4      670.01      632.39     13.01 o 
   5   4   4       42.21       70.84      7.59 o 
   6   4   4       57.62       59.38      3.77 o 
   7   4   4       28.12       27.20      2.55 o 
   0   5   4       33.26       59.26      7.26 o 
   1   5   4       54.67       66.99      4.80 o 
   2   5   4       47.38       62.21      2.20 o 
   3   5   4       83.11       75.51      2.15 o 
   4   5   4      346.93      301.60      4.01 o 
   5   5   4      165.02      155.24      4.74 o 
   6   5   4        1.93        3.65      2.37 o 
   0   6   4       30.83       41.78      4.92 o 
   1   6   4       72.12       92.62      2.62 o 
   2   6   4      140.77      152.50      3.74 o 
   3   6   4      129.69      136.63      2.50 o 
   4   6   4       62.12      118.08     12.95 o 
   5   6   4      112.67       87.66      2.46 o 
   0   7   4        2.69       38.09      5.13 o 
   1   7   4       20.87       28.43      2.03 o 
   2   7   4        4.46       10.35      1.98 o 
   3   7   4       32.87       42.32      2.16 o 
   4   7   4       14.59       19.19      2.25 o 
   0   8   4      289.51      255.64      5.11 o 
   1   8   4       21.67       26.91      2.20 o 
   2   8   4       30.24       35.89      2.22 o 
   1   0   5     1459.57     1347.88     27.11 o 
   2   0   5     5407.52     5737.82    193.10 o 
   3   0   5      276.31      249.57      4.64 o 
   4   0   5       52.54       74.64      3.41 o 
   5   0   5       49.35       59.11      4.58 o 
   6   0   5     1462.54     1450.54     54.44 o 
   7   0   5      528.22      502.48     18.95 o 
   8   0   5        3.23        5.60      3.51 o 
   0   1   5     1667.80     1638.72    135.35 o 
   1   1   5     2754.82     2507.84     51.04 o 
   2   1   5      372.17      347.17     14.35 o 
   3   1   5      380.88      390.69     15.13 o 
   4   1   5      279.28      334.24      5.01 o 
   5   1   5      308.99      318.80      7.03 o 
   6   1   5      405.59      415.78     15.83 o 
   7   1   5       41.07       43.88      2.49 o 
   8   1   5       16.61       15.81      2.64 o 
   1   2   5      450.00      428.75      8.51 o 
   2   2   5      162.12      171.63     13.49 o 
   3   2   5      656.32      684.25     14.91 o 
   4   2   5      295.71      293.90      5.80 o 
   5   2   5      217.15      203.90      4.32 o 
   6   2   5      137.15      129.40      3.20 o 
   7   2   5       30.72       30.78      2.43 o 
   8   2   5       35.81       30.40      2.96 o 
   0   3   5      320.21      289.02     15.06 o 
   1   3   5      198.39      620.60    186.85 o 
   2   3   5      417.24      386.37      4.64 o 
   3   3   5       55.44       78.98      8.28 o 
   4   3   5      192.57      194.22     11.64 o 
   5   3   5      173.16      184.56      4.35 o 
   6   3   5       36.47       49.12      2.23 o 
   7   3   5        1.54       11.24      2.77 o 
   0   4   5      857.99     1150.87     68.89 o 
   1   4   5     1480.40     1449.78     25.54 o 
   2   4   5       96.66      162.43     17.54 o 
   3   4   5        6.27       13.27      2.41 o 
   4   4   5       55.59      105.74     14.82 o 
   5   4   5       19.13       54.16      8.03 o 
   6   4   5       11.29       13.74      2.42 o 
   7   4   5        1.30        7.38      2.68 o 
   0   5   5       58.49       77.26      3.29 o 
   1   5   5      159.41      160.82      3.45 o 
   2   5   5       64.15       63.50      5.48 o 
   3   5   5       23.91       18.44      2.26 o 
   4   5   5       84.55       97.86      7.04 o 
   5   5   5       32.30       52.94      4.84 o 
   6   5   5       28.27       35.06      2.47 o 
   0   6   5      123.13      180.66     28.04 o 
   1   6   5       64.53       69.56      3.08 o 
   2   6   5      115.69      119.45      3.29 o 
   3   6   5       56.63       66.54      3.57 o 
   4   6   5      371.78      348.13      4.79 o 
   5   6   5       18.29       36.45      6.86 o 
   0   7   5       13.61       21.89      2.81 o 
   1   7   5       38.64       44.63      2.09 o 
   2   7   5        7.01        9.04      2.33 o 
   3   7   5       42.34       32.88      2.20 o 
   4   7   5        4.40        8.01      2.45 o 
   0   8   5       60.04       85.52      9.19 o 
   1   8   5       51.79       44.93      2.18 o 
   2   8   5       43.29       40.00      2.14 o 
   0   0   6        0.13        5.53      6.44 o 
   2   0   6       85.49     3178.15   1247.22 o 
   3   0   6        2.49        2.54      3.76 o 
   4   0   6        0.85        6.21      3.21 o 
   5   0   6      224.92      249.29     11.43 o 
   6   0   6       12.33       55.54     23.68 o 
   7   0   6        0.71       90.62     38.60 o 
   8   0   6       73.72       73.64      3.83 o 
   0   1   6       30.77      293.92    113.72 o 
   1   1   6     1485.24     1435.73     29.36 o 
   2   1   6      525.76      567.65     17.32 o 
   3   1   6     1510.90     1598.70     40.27 o 
   4   1   6      107.42       94.73      2.74 o 
   5   1   6      254.17      241.84      6.98 o 
   6   1   6      170.26      174.26      7.53 o 
   7   1   6       23.57       20.08      2.29 o 
   8   1   6       19.23       15.77      2.55 o 
   0   2   6       62.20       60.95      3.77 o 
   1   2   6      407.21      370.10      7.75 o 
   2   2   6      129.31      259.46     67.23 o 
   3   2   6      211.77      205.71      5.70 o 
   4   2   6      471.16      487.21     13.34 o 
   5   2   6      123.95      124.60      4.38 o 
   6   2   6      398.47      384.46     12.21 o 
   7   2   6       65.69       64.54      3.26 o 
   8   2   6       12.91        7.65      3.23 o 
   0   3   6      466.87     1005.24    383.55 o 
   1   3   6     1075.12      987.07     22.10 o 
   2   3   6      537.73      493.80      8.90 o 
   3   3   6        1.79        0.80      2.42 o 
   4   3   6       80.55       64.60      3.27 o 
   5   3   6       23.59       25.75      2.16 o 
   6   3   6       23.15       24.12      2.28 o 
   7   3   6      236.19      221.63      7.64 o 
   0   4   6     3188.89     2891.02     37.30 o 
   1   4   6      840.49      823.89     33.92 o 
   2   4   6      206.76      171.94      5.92 o 
   3   4   6      106.60      101.15      2.32 o 
   4   4   6      334.47      317.48      7.45 o 
   5   4   6      407.87      357.10      6.76 o 
   6   4   6       30.66       32.12      2.22 o 
   7   4   6       87.96       73.12      2.85 o 
   0   5   6        0.09        7.27      2.98 o 
   1   5   6      105.96      120.91      3.14 o 
   2   5   6       59.34       79.00      5.33 o 
   3   5   6       58.07       52.26      2.08 o 
   4   5   6      165.98      163.25      7.18 o 
   5   5   6      141.10      115.63      3.15 o 
   6   5   6       54.43       59.12      2.41 o 
   0   6   6      540.65      500.01      6.79 o 
   1   6   6        5.47       77.56     12.35 o 
   2   6   6        2.74       14.63      3.78 o 
   3   6   6       28.97       28.98      2.19 o 
   4   6   6       48.81       89.59      8.75 o 
   5   6   6      162.01      175.22      3.86 o 
   0   7   6      102.44      113.60      8.10 o 
   1   7   6       11.50       15.96      2.16 o 
   2   7   6       39.59       49.86      3.96 o 
   3   7   6       49.68       35.92      2.17 o 
   4   7   6       99.97       72.62      3.78 o 
   0   8   6      168.17      184.38      3.41 o 
   1   8   6        6.53       12.36      2.26 o 
   2   8   6       36.38       31.47      2.30 o 
   1   0   7     1368.33     1237.98     26.04 o 
   2   0   7     5149.39     5493.75    201.62 o 
   3   0   7      863.42      937.83     42.14 o 
   4   0   7       15.79        9.35      3.71 o 
   5   0   7      681.23      679.87     35.56 o 
   6   0   7        0.22        2.86      3.03 o 
   7   0   7        0.28        3.32      3.13 o 
   8   0   7        0.79        4.55      3.64 o 
   0   1   7        3.70        9.32      3.63 o 
   1   1   7      278.47      274.66      5.31 o 
   2   1   7      121.41      128.46      7.10 o 
   3   1   7       19.69      128.17     35.19 o 
   4   1   7       15.56       30.21      3.21 o 
   5   1   7       12.07       14.86      4.31 o 
   6   1   7      203.63      176.74      5.33 o 
   7   1   7       48.46       87.15     17.30 o 
   8   1   7       31.57       24.24      2.64 o 
   0   2   7       27.57       27.45      3.52 o 
   1   2   7     1955.60     1921.07     32.68 o 
   2   2   7     1117.48     1189.06     39.89 o 
   3   2   7      105.54       97.92      2.48 o 
   4   2   7       47.23       54.67      7.57 o 
   5   2   7      119.37      115.46      3.54 o 
   6   2   7      378.56      374.22     12.71 o 
   7   2   7      297.49      264.20      9.52 o 
   0   3   7      461.04      421.81      9.08 o 
   1   3   7      639.95      607.39     13.82 o 
   2   3   7       55.58       45.63      5.01 o 
   3   3   7      147.08      155.84      5.17 o 
   4   3   7      169.78      158.83      3.51 o 
   5   3   7       18.70       13.72      2.08 o 
   6   3   7       18.54       14.79      2.33 o 
   7   3   7        8.50       22.22      4.17 o 
   0   4   7      516.77      752.61    142.94 o 
   1   4   7      406.36      389.70     11.68 o 
   2   4   7      286.90      310.70      5.16 o 
   3   4   7       71.33       73.44      6.94 o 
   4   4   7      119.68      151.48     14.83 o 
   5   4   7      121.01      108.47      6.36 o 
   6   4   7        6.04        3.50      2.18 o 
   7   4   7        3.43        3.26      2.51 o 
   0   5   7        2.17        3.63      2.57 o 
   1   5   7      216.72      230.97      2.27 o 
   2   5   7      230.48      211.08      6.14 o 
   3   5   7        8.73       11.72      2.07 o 
   4   5   7      284.20      275.85      5.16 o 
   5   5   7       34.48       30.89      2.98 o 
   6   5   7       27.30       31.12      2.39 o 
   0   6   7       56.92      108.02     18.95 o 
   1   6   7      396.67      355.42      6.76 o 
   2   6   7       65.82       65.82      2.32 o 
   3   6   7       71.77       67.58      2.11 o 
   4   6   7      173.76      135.64      2.39 o 
   5   6   7      168.51      152.45      4.07 o 
   0   7   7      279.37      239.60      5.97 o 
   1   7   7       29.40       26.47      2.15 o 
   2   7   7      116.13      102.35      2.23 o 
   3   7   7       23.68       23.24      3.18 o 
   4   7   7       38.41       35.27      2.39 o 
   0   8   7       16.79       26.62      4.58 o 
   1   8   7       87.77       90.98      2.21 o 
   0   0   8     1254.00     1089.43     16.64 o 
   1   0   8       15.11      176.56     61.01 o 
   2   0   8      148.10      139.63      6.02 o 
   3   0   8      494.57      479.46     14.05 o 
   4   0   8        8.18        8.63      3.44 o 
   5   0   8       52.61       35.21      3.42 o 
   6   0   8      237.84      251.40     12.63 o 
   7   0   8        6.70       13.23      3.27 o 
   8   0   8       22.78       19.38      3.44 o 
   0   1   8        6.29       13.73      3.23 o 
   1   1   8      122.94      125.42      2.59 o 
   2   1   8      679.88      686.34     14.06 o 
   3   1   8      287.60      279.51      6.00 o 
   4   1   8       15.90       37.58      5.00 o 
   5   1   8      554.41      499.23      9.45 o 
   6   1   8      100.94      105.84      4.07 o 
   7   1   8      132.43      110.60      5.13 o 
   8   1   8        7.34        5.98      3.27 o 
   0   2   8       24.65       26.81      3.38 o 
   1   2   8      711.80      703.52     15.54 o 
   2   2   8      401.72      527.39     78.37 o 
   3   2   8       48.36       42.05      2.28 o 
   4   2   8       89.16       82.60      2.38 o 
   5   2   8      177.08      170.01      4.94 o 
   6   2   8      300.54      279.05      9.04 o 
   7   2   8      200.89      176.61      5.29 o 
   0   3   8       26.85       39.25      3.77 o 
   1   3   8      957.22      827.57     14.75 o 
   2   3   8       77.45       94.70      2.61 o 
   3   3   8       25.97       35.41      5.73 o 
   4   3   8      155.28      126.84      4.48 o 
   5   3   8       97.03       89.24      2.51 o 
   6   3   8      196.86      188.32      5.80 o 
   7   3   8       12.51       10.68      2.35 o 
   0   4   8       78.71       75.80      9.31 o 
   1   4   8      331.05      346.45      6.46 o 
   2   4   8        3.89       17.03      8.66 o 
   3   4   8      246.58      246.36      5.22 o 
   4   4   8      612.99      572.09     13.64 o 
   5   4   8       67.80       56.90      2.22 o 
   6   4   8       31.11       33.50      2.24 o 
   7   4   8       36.44       35.38      2.57 o 
   0   5   8        3.41       20.36      4.99 o 
   1   5   8        3.88       30.76      7.79 o 
   2   5   8       14.41       74.90     13.70 o 
   3   5   8       44.54       39.18      2.17 o 
   4   5   8      217.49      179.86      3.90 o 
   5   5   8       46.31       48.15      2.39 o 
   6   5   8       27.83       31.50      2.31 o 
   0   6   8      269.81      227.33     12.27 o 
   1   6   8      298.98      271.96      7.48 o 
   2   6   8       92.95       80.61      2.14 o 
   3   6   8       31.06       29.07      2.12 o 
   4   6   8       41.16       30.32      2.17 o 
   5   6   8       43.31       43.44      2.30 o 
   0   7   8       17.33       54.04     18.81 o 
   1   7   8       41.77       50.92      4.62 o 
   2   7   8       46.99       51.31      3.79 o 
   3   7   8        2.57        8.69      2.23 o 
   4   7   8       49.50       45.54      2.90 o 
   0   8   8       36.12       32.51      2.89 o 
   1   8   8       68.08       62.64      3.48 o 
   1   0   9      993.03      973.98     32.63 o 
   2   0   9      965.41      968.41     39.77 o 
   3   0   9      203.60      194.77      5.99 o 
   4   0   9        0.28        0.93      3.61 o 
   5   0   9     1469.64     1417.99     82.96 o 
   6   0   9      135.41      117.41      8.71 o 
   7   0   9        1.14        1.87      3.27 o 
   0   1   9      830.72      834.48     30.85 o 
   1   1   9      170.54      144.43      3.42 o 
   2   1   9       63.42       54.57      4.73 o 
   3   1   9      356.28      349.50      5.71 o 
   4   1   9       93.03       93.48      5.76 o 
   5   1   9      107.22      149.30     29.33 o 
   6   1   9       76.53       60.09      2.46 o 
   7   1   9        3.19        3.85      2.34 o 
   0   2   9      981.27      959.96     29.28 o 
   1   2   9      223.31      512.06    103.18 o 
   2   2   9      242.57      197.01      5.00 o 
   3   2   9      247.59      244.58      4.91 o 
   4   2   9      221.99      217.59      2.93 o 
   5   2   9      321.17      320.93     10.99 o 
   6   2   9        4.57        6.04      2.30 o 
   7   2   9       17.56       17.70      2.50 o 
   0   3   9       15.63       30.03      5.46 o 
   1   3   9      756.12      741.20     11.87 o 
   2   3   9      300.72      274.80      6.83 o 
   3   3   9      244.32      224.64      4.03 o 
   4   3   9      692.38      658.46     11.17 o 
   5   3   9       35.03       31.55      2.19 o 
   6   3   9       11.05        4.51      2.26 o 
   7   3   9       15.67        8.61      2.34 o 
   0   4   9        5.75        7.95      2.98 o 
   1   4   9      126.16      123.36      6.75 o 
   2   4   9      119.06      103.45      2.36 o 
   3   4   9       10.12       19.02      6.35 o 
   4   4   9       14.08       85.24     22.44 o 
   5   4   9      132.26      110.48      3.11 o 
   6   4   9       35.06       31.21      2.39 o 
   0   5   9      261.82      222.19      3.29 o 
   1   5   9       82.53       86.34      9.12 o 
   2   5   9      519.71      458.11      7.92 o 
   3   5   9        4.01        3.76      2.15 o 
   4   5   9       37.38       61.18      8.23 o 
   5   5   9      142.25      120.15      3.10 o 
   6   5   9        8.57       10.79      2.32 o 
   0   6   9      452.54      419.02     14.02 o 
   1   6   9      195.00      181.72      4.87 o 
   2   6   9       50.87       60.64      4.47 o 
   3   6   9        3.52        9.12      2.08 o 
   4   6   9       88.00       74.42      2.11 o 
   5   6   9       72.53       61.40      2.41 o 
   0   7   9       44.47       53.40      3.17 o 
   1   7   9      135.64      128.52      3.34 o 
   2   7   9       10.57       17.33      3.09 o 
   3   7   9       60.16       52.22      2.23 o 
   0   8   9        6.47       -0.58      5.13 o 
   0   0  10     1519.56     1507.77     49.09 o 
   1   0  10      689.50      763.20      9.87 o 
   2   0  10      787.75      805.87     24.40 o 
   3   0  10      101.24       90.73      4.26 o 
   4   0  10      170.68      151.67     12.36 o 
   5   0  10        1.04      173.76     82.43 o 
   6   0  10      326.58      282.01     15.54 o 
   7   0  10       12.83       11.24      3.10 o 
   0   1  10      655.88      719.86     20.46 o 
   1   1  10      147.94      135.06      5.34 o 
   2   1  10      264.16      298.05      8.26 o 
   3   1  10      164.83      174.04      3.41 o 
   4   1  10       58.45       62.56      2.57 o 
   5   1  10       41.00       47.16      6.35 o 
   6   1  10       65.29       55.89      2.30 o 
   7   1  10       70.11       59.02      2.46 o 
   0   2  10      669.49      679.11     13.88 o 
   1   2  10      794.03      785.75     16.05 o 
   2   2  10      365.42      337.63      5.88 o 
   3   2  10      344.61      354.65      5.99 o 
   4   2  10      351.41      359.46      6.66 o 
   5   2  10      131.51      125.61      5.13 o 
   6   2  10        1.49        0.32      2.12 o 
   7   2  10        1.04        3.16      2.39 o 
   0   3  10      587.76      595.20     17.59 o 
   1   3  10      244.29      233.65      4.63 o 
   2   3  10       47.75       49.75      2.37 o 
   3   3  10       54.68       43.10      2.59 o 
   4   3  10       83.81       73.89      2.51 o 
   5   3  10      188.16      165.67      4.56 o 
   6   3  10       42.17       42.20      2.53 o 
   7   3  10      112.97      104.54      2.77 o 
   0   4  10       16.97        9.64      2.98 o 
   1   4  10      334.80      334.53     11.45 o 
   2   4  10      139.75      123.91      2.22 o 
   3   4  10      104.50      101.70      2.50 o 
   4   4  10        7.51      118.70     34.25 o 
   5   4  10      401.83      386.02      8.08 o 
   6   4  10       61.92       59.10      2.40 o 
   0   5  10       92.42       87.18      5.01 o 
   1   5  10      432.11      388.72      7.46 o 
   2   5  10      430.59      427.53      8.60 o 
   3   5  10        5.57       38.26     12.22 o 
   4   5  10       11.52       13.06      2.06 o 
   5   5  10      150.86      124.72      2.74 o 
   6   5  10        3.59        4.12      2.45 o 
   0   6  10        0.81       57.37     22.85 o 
   1   6  10       12.19       43.68      7.04 o 
   2   6  10      336.72      312.94      3.10 o 
   3   6  10       71.61       66.80      2.20 o 
   4   6  10        0.52        1.18      2.45 o 
   5   6  10       25.50       25.66      2.25 o 
   0   7  10        0.01       -1.50      3.11 o 
   1   7  10       29.24       39.59      2.73 o 
   2   7  10      147.81      128.43      3.45 o 
   3   7  10      158.68      149.19      2.26 o 
   1   0  11     1030.66     1563.08    291.17 o 
   2   0  11      134.47      135.57      3.94 o 
   3   0  11       20.83       32.95      3.16 o 
   4   0  11       11.64        8.08      4.07 o 
   5   0  11      225.22      212.78      5.91 o 
   6   0  11        9.96        3.76      4.50 o 
   7   0  11       24.61       26.45      3.41 o 
   0   1  11       97.53      109.13      3.44 o 
   1   1  11      115.37      125.79      5.88 o 
   2   1  11       30.69       29.39      2.31 o 
   3   1  11       10.22       10.73      2.57 o 
   4   1  11      484.19      464.53     11.62 o 
   5   1  11       96.88       91.94      3.13 o 
   6   1  11      164.44      145.85      4.99 o 
   7   1  11       25.94       16.79      2.37 o 
   0   2  11        0.12        0.98      2.92 o 
   1   2  11       11.99        4.92      2.10 o 
   2   2  11      212.37      175.39      3.00 o 
   3   2  11      445.94      418.03     10.60 o 
   4   2  11      361.73      363.58     10.85 o 
   5   2  11      511.04      450.28     13.12 o 
   6   2  11       17.03       16.35      2.36 o 
   7   2  11       47.19       37.87      2.45 o 
   0   3  11       98.31       87.46      2.83 o 
   1   3  11       49.22       39.34      2.20 o 
   2   3  11       62.92       56.15      2.14 o 
   3   3  11       12.51       35.67      9.27 o 
   4   3  11      181.81      169.09      3.99 o 
   5   3  11      191.22      176.40      3.75 o 
   6   3  11       29.02       22.76      2.61 o 
   7   3  11       28.35       25.62      3.43 o 
   0   4  11       70.19       68.33      3.02 o 
   1   4  11       80.50       95.88     14.14 o 
   2   4  11      174.54      164.46      3.36 o 
   3   4  11       23.85       34.39      5.54 o 
   4   4  11      100.62       91.83      5.38 o 
   5   4  11      136.28      136.76      5.21 o 
   6   4  11       51.54       52.11      2.38 o 
   0   5  11       13.32       12.06      6.55 o 
   1   5  11      442.73      428.04      6.43 o 
   2   5  11       31.86       44.82      8.77 o 
   3   5  11       26.91       75.89     17.78 o 
   4   5  11        9.19       13.85      2.23 o 
   5   5  11       10.05        7.50      2.11 o 
   0   6  11        9.62       11.61      2.68 o 
   1   6  11      336.82      321.30      6.05 o 
   2   6  11        0.96       26.49      8.76 o 
   3   6  11       33.24       33.29      2.11 o 
   4   6  11       19.33       18.35      2.19 o 
   0   7  11       32.47       19.48      3.23 o 
   1   7  11       35.22       27.43      2.28 o 
   2   7  11       48.68       44.00      3.16 o 
   3   7  11       10.66       14.43      2.59 o 
   0   0  12     1085.54     1087.78     30.62 o 
   1   0  12      744.25      811.55     57.42 o 
   2   0  12       65.49       75.22      3.07 o 
   3   0  12        4.77        5.45      2.94 o 
   4   0  12      146.83      141.13      4.86 o 
   5   0  12      190.30      195.08      8.36 o 
   6   0  12       11.55        9.90      3.04 o 
   7   0  12        0.03        5.35      3.68 o 
   0   1  12       83.86       80.26      3.21 o 
   1   1  12      282.85      267.58      4.46 o 
   2   1  12      426.55      450.27      9.48 o 
   3   1  12      184.64      173.57      5.73 o 
   4   1  12       98.97      104.17      9.28 o 
   5   1  12       80.76       78.08      3.40 o 
   6   1  12       36.89       34.86      2.85 o 
   7   1  12       14.36       13.52      2.36 o 
   0   2  12        0.53       -1.95      2.88 o 
   1   2  12      557.67      596.64      8.27 o 
   2   2  12      263.69      239.49      5.00 o 
   3   2  12      151.44      138.08      3.70 o 
   4   2  12      185.29      189.79      5.82 o 
   5   2  12      444.29      404.69     10.94 o 
   6   2  12       89.12       73.89      2.35 o 
   7   2  12       64.01       58.37      2.46 o 
   0   3  12        4.87       40.70     15.06 o 
   1   3  12       44.35      209.50     55.74 o 
   2   3  12      338.65      338.02      7.37 o 
   3   3  12      251.92      241.87      6.66 o 
   4   3  12       66.27       73.75      2.43 o 
   5   3  12       61.57       65.33      3.34 o 
   6   3  12       22.17       20.95      2.50 o 
   0   4  12       68.14       68.11      3.29 o 
   1   4  12        4.18        0.90      2.40 o 
   2   4  12      282.55      273.68      6.18 o 
   3   4  12       12.94       13.16      2.11 o 
   4   4  12      163.48      153.83      6.39 o 
   5   4  12        6.05        5.92      2.20 o 
   6   4  12       14.73       10.21      2.40 o 
   0   5  12       66.54       62.23      3.02 o 
   1   5  12      119.35      111.45      3.22 o 
   2   5  12      131.10      107.17      2.13 o 
   3   5  12      107.25      103.72      2.19 o 
   4   5  12       32.39       24.10      2.24 o 
   5   5  12       33.61       20.62      2.16 o 
   0   6  12        0.37        4.19      2.60 o 
   1   6  12      328.77      319.34      5.23 o 
   2   6  12       60.36       52.60      3.38 o 
   3   6  12       15.08       20.65      2.19 o 
   4   6  12       20.81       17.76      2.13 o 
   0   7  12        0.17        4.57      3.25 o 
   1   7  12       46.01       29.77      2.33 o 
   2   7  12       29.04       27.51      2.26 o 
   1   0  13       30.32       33.20      2.90 o 
   2   0  13       73.40       81.06      3.01 o 
   3   0  13       93.72       77.66      3.09 o 
   4   0  13      413.98      395.15      4.62 o 
   5   0  13      206.73      191.11      4.06 o 
   6   0  13       12.69        6.37      4.95 o 
   7   0  13        4.48        3.38      3.39 o 
   0   1  13     1531.73     1683.52     40.61 o 
   1   1  13      381.35      346.92      5.86 o 
   2   1  13      107.30      109.61      3.69 o 
   3   1  13      112.79      216.21     39.05 o 
   4   1  13      440.00      434.72      6.60 o 
   5   1  13       18.29       24.19      2.63 o 
   6   1  13       42.79       40.82      3.04 o 
   7   1  13       23.26       23.72      2.42 o 
   0   2  13       44.13       46.30      4.36 o 
   1   2  13      236.84      225.26      2.30 o 
   2   2  13       26.60       24.05      2.43 o 
   3   2  13       50.24      108.58     21.57 o 
   4   2  13      156.51      151.02      3.70 o 
   5   2  13      314.85      287.72      8.72 o 
   6   2  13        0.91        6.68      2.06 o 
   7   2  13       72.29       62.88      2.56 o 
   0   3  13       37.85      370.49    134.50 o 
   1   3  13       31.37       39.79      2.38 o 
   2   3  13      470.30      451.13      8.82 o 
   3   3  13       42.62       45.94      2.53 o 
   4   3  13       76.23       81.89      2.20 o 
   5   3  13      308.23      275.70      4.87 o 
   6   3  13       29.55       24.48      2.30 o 
   0   4  13       12.17       15.55      2.73 o 
   1   4  13      494.24      474.46      7.15 o 
   2   4  13      272.14      230.11      4.61 o 
   3   4  13      195.87      213.41     15.77 o 
   4   4  13       80.75       83.68      2.65 o 
   5   4  13      191.06      182.89      4.87 o 
   6   4  13       38.16       36.53      2.39 o 
   0   5  13        0.04        0.20      3.03 o 
   1   5  13      149.74      151.93      2.09 o 
   2   5  13      146.34      139.61      4.25 o 
   3   5  13       47.99       48.17      2.19 o 
   4   5  13       88.58       83.77      2.36 o 
   5   5  13       20.04       15.90      2.29 o 
   0   6  13        8.67        8.44      2.71 o 
   1   6  13      171.83      147.88      3.54 o 
   2   6  13       63.05       62.57      2.18 o 
   3   6  13       85.11       84.90      2.20 o 
   4   6  13        6.30        5.43      2.23 o 
   0   7  13        3.20       11.62      3.27 o 
   1   7  13       58.27       51.34      2.23 o 
   2   7  13      141.79      120.08      2.24 o 
   0   0  14      526.57      531.92     23.02 o 
   1   0  14      643.91      612.31     14.52 o 
   2   0  14        1.95        4.53      2.95 o 
   3   0  14      695.74      652.28     18.57 o 
   4   0  14      310.04      297.88     10.01 o 
   5   0  14      526.14      537.07     23.87 o 
   6   0  14       29.01       22.77      3.12 o 
   7   0  14       71.38       65.79      4.88 o 
   0   1  14      126.81      116.69      4.84 o 
   1   1  14      256.95      250.42      4.53 o 
   2   1  14       49.92      209.04     48.45 o 
   3   1  14      118.65      161.01     23.16 o 
   4   1  14        1.35        4.07      2.22 o 
   5   1  14       20.15       25.13      2.90 o 
   6   1  14      102.41       87.26      2.93 o 
   7   1  14        0.46        1.15      2.35 o 
   0   2  14       37.02       39.02      2.83 o 
   1   2  14      103.68      116.71      5.53 o 
   2   2  14      369.19      350.07     10.23 o 
   3   2  14        5.60       33.89      9.22 o 
   4   2  14      105.85       98.63      2.39 o 
   5   2  14       45.89       95.61     23.53 o 
   6   2  14        8.88        8.64      2.23 o 
   0   3  14       37.27      620.92    228.93 o 
   1   3  14       26.35       36.12      2.27 o 
   2   3  14      179.06      178.85      7.72 o 
   3   3  14      100.57      100.79      2.21 o 
   4   3  14       42.33       34.84      2.17 o 
   5   3  14       54.87       52.49      2.40 o 
   6   3  14       17.84       15.15      2.35 o 
   0   4  14       10.34        8.81      2.79 o 
   1   4  14      222.83      192.41      3.03 o 
   2   4  14       38.03       26.30      2.41 o 
   3   4  14       21.84       30.64      4.54 o 
   4   4  14       14.16       14.48      2.16 o 
   5   4  14       31.04       24.78      2.32 o 
   6   4  14        0.71        8.50      3.43 o 
   0   5  14       12.95       15.12      2.74 o 
   1   5  14       20.22       19.61      1.97 o 
   2   5  14       19.04       21.48      1.91 o 
   3   5  14       55.60       58.77      4.46 o 
   4   5  14       74.26       65.08      2.44 o 
   5   5  14       42.52       39.84      2.26 o 
   0   6  14        0.30        1.70      2.44 o 
   1   6  14        1.42        3.74      1.93 o 
   2   6  14       37.09       34.37      2.12 o 
   3   6  14       15.94       14.46      2.14 o 
   4   6  14        1.98        2.98      4.83 o 
   0   7  14       33.77       33.73      3.05 o 
   1   7  14       49.15       40.33      2.07 o 
   2   7  14       14.42       20.06      7.39 o 
   1   0  15       32.59      116.69     34.78 o 
   2   0  15      128.13      117.97      5.63 o 
   3   0  15       39.98      149.54     45.36 o 
   4   0  15       52.43       49.75      3.33 o 
   5   0  15       41.15       33.67      3.44 o 
   6   0  15      155.20      130.11      8.05 o 
   7   0  15       20.29       28.36      7.09 o 
   0   1  15      142.29      165.18      5.79 o 
   1   1  15       44.84       47.21      2.53 o 
   2   1  15      126.53      130.41      3.25 o 
   3   1  15      346.66      339.56      8.75 o 
   4   1  15      140.25      140.65      3.04 o 
   5   1  15      209.82      196.96      3.58 o 
   6   1  15        5.52        5.06      2.22 o 
   0   2  15       64.35       62.33      2.93 o 
   1   2  15      289.84      288.17      5.15 o 
   2   2  15       41.85       39.39      2.44 o 
   3   2  15      133.75      126.20      2.70 o 
   4   2  15      106.85       95.81      2.33 o 
   5   2  15       97.18       85.83      2.77 o 
   6   2  15       35.59       34.53      2.29 o 
   0   3  15       94.19       97.34      2.71 o 
   1   3  15      113.94      116.61      2.05 o 
   2   3  15      181.77      177.86      3.21 o 
   3   3  15       25.90       28.21      2.14 o 
   4   3  15      149.03      151.15      8.00 o 
   5   3  15       14.28       12.33      2.37 o 
   6   3  15       33.95       19.56      1.99 o 
   0   4  15       54.74       66.09      4.08 o 
   1   4  15      883.42      861.58     12.77 o 
   2   4  15       40.22       43.83      4.27 o 
   3   4  15       20.89       21.15      2.11 o 
   4   4  15       17.15       24.51      2.18 o 
   5   4  15      183.29      159.12      2.58 o 
   0   5  15        4.23        8.78      2.68 o 
   1   5  15        6.70       10.53      1.99 o 
   2   5  15      106.67       87.31      2.50 o 
   3   5  15       62.22       58.81      2.23 o 
   4   5  15        7.19        3.15      2.61 o 
   0   6  15        8.15       11.60      2.49 o 
   1   6  15        7.14        8.26      1.91 o 
   2   6  15      110.25       94.32      2.24 o 
   3   6  15       14.51       17.87      2.16 o 
   0   7  15        0.02       -3.33      6.49 o 
   0   0  16       54.68       57.74      7.17 o 
   1   0  16       48.24      419.59    148.48 o 
   2   0  16        0.18        7.47      3.99 o 
   3   0  16       80.35       80.94      2.75 o 
   4   0  16      305.22      286.92      8.16 o 
   5   0  16       78.75       70.47      4.62 o 
   6   0  16        4.72        3.68      3.41 o 
   0   1  16      239.65      246.86     12.92 o 
   1   1  16       11.00      453.63    133.89 o 
   2   1  16      398.66      405.23      8.20 o 
   3   1  16      713.75      681.50     12.05 o 
   4   1  16      187.83      182.94      2.32 o 
   5   1  16        0.58       -0.28      2.44 o 
   6   1  16       34.35       31.39      2.37 o 
   0   2  16        5.05        6.22      3.08 o 
   1   2  16      257.51      258.44      6.44 o 
   2   2  16      399.91      402.56     11.61 o 
   3   2  16      107.80      100.00      2.71 o 
   4   2  16        9.56       28.33      6.34 o 
   5   2  16       57.57       61.46      2.32 o 
   6   2  16       64.72       61.26      2.40 o 
   0   3  16       65.90       91.43     16.85 o 
   1   3  16      407.81      413.38      6.16 o 
   2   3  16      199.26      181.50      3.68 o 
   3   3  16       51.25       48.34      3.78 o 
   4   3  16       82.40       83.07      2.75 o 
   5   3  16       18.14       24.30      2.45 o 
   6   3  16        7.32       11.20      2.36 o 
   0   4  16       74.47       74.62      2.71 o 
   1   4  16       30.02       20.72      1.91 o 
   2   4  16       84.52       84.65      2.83 o 
   3   4  16       16.49       31.74      4.97 o 
   4   4  16       69.88       71.26      2.28 o 
   5   4  16       54.95       48.68      2.54 o 
   0   5  16        1.29        7.08      3.61 o 
   1   5  16       18.64       18.83      1.98 o 
   2   5  16       37.92       37.14      2.08 o 
   3   5  16      112.16      107.39      2.22 o 
   4   5  16       20.39       21.17      2.79 o 
   0   6  16        2.92        7.26      2.64 o 
   1   6  16       13.70       15.37      1.96 o 
   2   6  16        2.06        0.39      2.17 o 
   3   6  16       23.22       29.80      2.28 o 
   1   0  17      247.77      249.35      8.63 o 
   2   0  17      157.23      195.09     18.49 o 
   3   0  17      219.89      239.20     13.25 o 
   4   0  17        0.95        0.48      2.81 o 
   5   0  17        4.94        8.37      3.17 o 
   6   0  17        3.68        4.60      4.64 o 
   0   1  17        2.22        6.87      2.95 o 
   1   1  17       62.73      214.71     52.63 o 
   2   1  17       62.30       63.14      2.21 o 
   3   1  17       20.65       23.27      2.00 o 
   4   1  17        0.61        2.04      2.08 o 
   5   1  17      162.85      146.86      3.33 o 
   6   1  17       44.58       42.80      4.06 o 
   0   2  17      224.69      207.74      6.10 o 
   1   2  17      625.42      626.20      8.40 o 
   2   2  17      148.43      161.86      3.99 o 
   3   2  17      272.90      245.64      5.01 o 
   4   2  17        2.70        4.85      2.13 o 
   5   2  17      186.01      167.47      2.57 o 
   6   2  17       50.12       44.34      2.54 o 
   0   3  17        1.23       76.63     30.82 o 
   1   3  17       23.00       22.32      2.12 o 
   2   3  17      128.89      119.97      2.52 o 
   3   3  17       72.13       78.44      2.22 o 
   4   3  17       23.18       26.11      2.44 o 
   5   3  17        6.35       14.84      2.41 o 
   0   4  17        4.11        7.62      2.63 o 
   1   4  17       56.67       62.71      1.92 o 
   2   4  17       63.35       45.26      2.17 o 
   3   4  17       30.36       30.38      2.04 o 
   4   4  17        5.31        3.74      2.21 o 
   5   4  17       41.01       40.95      2.65 o 
   0   5  17       46.93       45.03      2.67 o 
   1   5  17        4.88        7.45      1.99 o 
   2   5  17       23.42       27.08      3.65 o 
   3   5  17       11.99       19.53      2.14 o 
   4   5  17       30.19       36.73      2.31 o 
   0   6  17       61.33       61.64      2.88 o 
   1   6  17       13.49       13.26      1.92 o 
   2   6  17        6.85        8.39      2.62 o 
   0   0  18      278.53      275.37     12.50 o 
   1   0  18       32.02       34.29      2.76 o 
   2   0  18      245.83      269.07     10.67 o 
   3   0  18        1.77        1.69      2.71 o 
   4   0  18      176.40      171.51      4.88 o 
   5   0  18        5.68        3.11      3.23 o 
   6   0  18      102.21       90.05      6.46 o 
   0   1  18       48.41       56.94      3.80 o 
   1   1  18       99.77      106.52      4.35 o 
   2   1  18      157.77      174.41      3.17 o 
   3   1  18      177.46      172.45      3.43 o 
   4   1  18      159.00      147.52      2.42 o 
   5   1  18        4.31        9.71      2.33 o 
   6   1  18       21.20       18.93      2.41 o 
   0   2  18      148.56      147.47      3.65 o 
   1   2  18      411.02      403.95      7.02 o 
   2   2  18       27.26       27.79      2.00 o 
   3   2  18       22.98      105.64     24.75 o 
   4   2  18        9.69        8.02      2.19 o 
   5   2  18       16.36       25.90      2.28 o 
   0   3  18      122.98      134.82      4.68 o 
   1   3  18       92.36       98.61      2.39 o 
   2   3  18       76.26       82.52      4.47 o 
   3   3  18      230.00      197.07      3.94 o 
   4   3  18       32.82       32.06      2.24 o 
   5   3  18       21.26       23.22      2.54 o 
   0   4  18        4.95       10.88      2.54 o 
   1   4  18       34.81       32.90      1.88 o 
   2   4  18       80.40       80.92      2.15 o 
   3   4  18        4.73        7.99      2.05 o 
   4   4  18       16.82       19.07      2.30 o 
   0   5  18        7.02        5.64      2.76 o 
   1   5  18       11.99       12.16      1.87 o 
   2   5  18       36.02       43.67      4.46 o 
   3   5  18       49.84       52.19      2.28 o 
   0   6  18       81.86       85.39      6.05 o 
   1   6  18       59.97       58.01      2.32 o 
   1   0  19      842.68      883.47     23.89 o 
   2   0  19       55.56       63.83      2.84 o 
   3   0  19      997.41     1000.44     23.93 o 
   4   0  19        1.97        7.99      2.88 o 
   5   0  19        3.02        5.74      3.10 o 
   0   1  19       39.41       39.28      3.05 o 
   1   1  19       17.42      356.30     97.99 o 
   2   1  19       81.26       81.76      2.00 o 
   3   1  19       25.00       31.36      2.15 o 
   4   1  19       37.23       42.34      2.05 o 
   5   1  19       60.38       49.94      2.55 o 
   0   2  19       16.43       18.97      2.63 o 
   1   2  19      239.24      227.68      4.59 o 
   2   2  19       61.35       73.10      4.85 o 
   3   2  19      120.60      140.65      3.62 o 
   4   2  19       40.19       38.12      2.16 o 
   5   2  19       11.63       10.94      2.27 o 
   0   3  19        0.21       -2.59      2.83 o 
   1   3  19       68.50       68.53      2.11 o 
   2   3  19       13.05       13.15      2.15 o 
   3   3  19       24.47       32.41      2.30 o 
   4   3  19       44.25       56.53      2.34 o 
   5   3  19       46.90       48.67      2.56 o 
   0   4  19       21.56       22.31      2.64 o 
   1   4  19        9.83       10.46      1.89 o 
   2   4  19      122.61      114.23      2.13 o 
   3   4  19        0.05        2.66      2.07 o 
   4   4  19       10.22        9.00      2.47 o 
   0   5  19        2.84        6.04      2.68 o 
   1   5  19        4.22        3.33      1.94 o 
   2   5  19       60.30       52.13      2.12 o 
   3   5  19       24.46       24.33      2.25 o 
   0   0  20      908.79      892.78     71.24 o 
   1   0  20       99.82      103.92      5.42 o 
   2   0  20      183.78      201.73      5.76 o 
   3   0  20       44.36       41.56      3.86 o 
   4   0  20        0.56        2.54      2.86 o 
   5   0  20        7.34       10.43      5.19 o 
   0   1  20      107.77      110.51      3.09 o 
   1   1  20       98.62      109.28      3.97 o 
   2   1  20       49.96       53.85      2.34 o 
   3   1  20      197.29      190.47      3.55 o 
   4   1  20       95.38       87.25      2.13 o 
   5   1  20       11.88        9.66      2.21 o 
   0   2  20       33.54       42.24      2.74 o 
   1   2  20       51.10       95.41     17.19 o 
   2   2  20      116.85      121.02      3.01 o 
   3   2  20      149.24      162.71      4.80 o 
   4   2  20       43.27       50.50      2.09 o 
   5   2  20       23.53       24.32      2.33 o 
   0   3  20       31.58       31.60      3.59 o 
   1   3  20        2.12        5.16      2.11 o 
   2   3  20       64.58       65.69      2.08 o 
   3   3  20       22.53       17.21      2.03 o 
   4   3  20       46.90       50.30      2.44 o 
   0   4  20       43.42       49.86      2.84 o 
   1   4  20       20.80       20.60      1.91 o 
   2   4  20       95.75       96.76      2.51 o 
   3   4  20       68.63       70.17      2.53 o 
   0   5  20       22.97       25.30      2.83 o 
   1   5  20      119.05      129.58      2.62 o 
   2   5  20        5.63       10.87      2.11 o 
   1   0  21      377.99      379.36     15.47 o 
   2   0  21       49.30       53.22      2.80 o 
   3   0  21        9.22       17.33      2.85 o 
   4   0  21        9.82       12.08      2.92 o 
   5   0  21       39.62       45.39      4.83 o 
   0   1  21        6.47       74.97     27.73 o 
   1   1  21        6.76       22.99      6.30 o 
   2   1  21        5.77        9.40      2.28 o 
   3   1  21      113.12      114.96      2.71 o 
   4   1  21       13.37       15.66      2.02 o 
   5   1  21       38.27       41.06      2.30 o 
   0   2  21       82.47       93.44      2.90 o 
   1   2  21       93.44      115.28      3.09 o 
   2   2  21      165.75      168.71      4.04 o 
   3   2  21       73.93       66.04      2.10 o 
   4   2  21       23.15       25.81      2.17 o 
   0   3  21       13.74       17.07      4.21 o 
   1   3  21       15.47       20.71      2.84 o 
   2   3  21       55.20       57.11      2.01 o 
   3   3  21       33.38       35.51      2.24 o 
   4   3  21       23.24       24.35      2.41 o 
   0   4  21       25.66       28.95      3.11 o 
   1   4  21       26.77       26.10      1.99 o 
   2   4  21        5.46        5.51      2.26 o 
   3   4  21       14.18       16.45      2.31 o 
   0   5  21        0.10        0.77      2.82 o 
   1   5  21       25.67       40.37      5.40 o 
   0   0  22       14.23       26.52      4.26 o 
   1   0  22      383.80      401.24     16.28 o 
   2   0  22        5.21        5.16      2.65 o 
   3   0  22        0.56        2.99      2.73 o 
   4   0  22       23.80       28.71      2.92 o 
   0   1  22      183.75      183.58      5.02 o 
   1   1  22       72.92       75.94      2.16 o 
   2   1  22        2.36        7.77      2.56 o 
   3   1  22      163.08      165.63      3.89 o 
   4   1  22        7.02        9.16      2.09 o 
   0   2  22      392.92      384.93     10.18 o 
   1   2  22      103.70      102.05      2.42 o 
   2   2  22        9.34       10.15      1.98 o 
   3   2  22       54.94       59.69      2.10 o 
   4   2  22       56.75       58.53      2.23 o 
   0   3  22        0.61        0.00      2.76 o 
   1   3  22       30.29       31.70      2.12 o 
   2   3  22       10.51       18.66      2.14 o 
   3   3  22       33.29       30.80      2.30 o 
   0   4  22       62.87       73.42      3.12 o 
   1   4  22       45.87       49.33      2.32 o 
   2   4  22       81.43       89.05      2.45 o 
   1   0  23        5.08        0.89      2.94 o 
   2   0  23       15.27       17.57      2.60 o 
   3   0  23       32.32       24.39      2.88 o 
   4   0  23        0.06        5.06      2.94 o 
   0   1  23        4.70        3.44      3.74 o 
   1   1  23        0.54       -0.26      1.95 o 
   2   1  23       54.95       60.36      2.19 o 
   3   1  23       37.20       44.54      2.19 o 
   4   1  23       98.07      111.93      3.52 o 
   0   2  23       83.49       94.71      3.23 o 
   1   2  23       66.64       62.85      2.72 o 
   2   2  23       28.59       23.94      2.01 o 
   3   2  23       70.59       86.63      2.17 o 
   0   3  23        0.07        1.67      2.78 o 
   1   3  23        3.74        6.67      2.13 o 
   2   3  23       96.76      107.03      2.75 o 
   3   3  23        8.73        8.86      5.70 o 
   0   4  23        0.64       -3.01      3.07 o 
   1   4  23       32.38       36.43      2.26 o 
   0   0  24        8.17       22.93      6.26 o 
   1   0  24       67.08       69.96      3.91 o 
   2   0  24       36.58       29.71      3.13 o 
   3   0  24        0.77        4.82      2.89 o 
   0   1  24       63.51       74.25      4.22 o 
   1   1  24        0.53        5.99      2.51 o 
   2   1  24        8.97       10.50      2.00 o 
   3   1  24       69.39       67.90      2.54 o 
   0   2  24      113.62      111.54      4.33 o 
   1   2  24       69.66       71.07      3.07 o 
   2   2  24       37.76       50.76      2.13 o 
   3   2  24        8.67       15.56      2.39 o 
   0   3  24       82.01       91.49      3.44 o 
   1   3  24       46.94       43.83      2.35 o 
   2   3  24        5.29        6.22      3.76 o 
   1   0  25       16.14       17.05      2.96 o 
   2   0  25        5.84        7.76      3.63 o 
   0   1  25      140.85      139.99      5.86 o 
   1   1  25       18.51       25.11      2.08 o 
   2   1  25       34.58       34.72      2.11 o 
   0   2  25       27.66       33.84      3.42 o 
   1   2  25       43.01       48.24      2.11 o 
   2   2  25        2.29        5.80      3.32 o 
   0   0  26       81.01       71.82     12.19 o 
   1   0  26       22.67       30.14      3.00 o 
   0   1  26       82.47      119.22      3.36 o 
   1   1  26        3.96        4.17      2.23 o 
                                                 
